# Supplementary material for: Increased Enzyme Loading in PICsomes via Controlling Membrane Permeability Improves Enzyme Prodrug Cancer Therapy Outcome
Source: Polymers (Basel). 2023 Mar 9;15(6):1368. doi: 10.3390/polym15061368 (PMC10057300; doi:10.3390/polym15061368)
Supplement: Supplementary file 1 [file polymers-15-01368-s001.zip]

Archive with 1 entries (1 files):
- polymers-2227066-supplementary.pdf
